# Supplementary material for: Periconception Maternal-Serum Vitamin D, Vaginal Bleeding, and Subchorionic Hemorrhage in Early Pregnancy
Source: Nutrients. 2026 Jul 16;18(14):2339. doi: 10.3390/nu18142339 (PMC13415651; doi:10.3390/nu18142339)
Supplement: Supplementary file 1 [file nutrients-18-02339-s001.zip]

Archive with 1 entries (1 files):
- nutrients-4404711-supplementary.pdf
